# Supplementary material for: A Cross-Sectional Assessment of Quality of Life Among Healthcare Professionals in North-Central Saudi Arabia: Implications for Workforce Well-Being and Policy Development
Source: Healthcare (Basel). 2026 Jan 19;14(2):243. doi: 10.3390/healthcare14020243 (PMC12840677; doi:10.3390/healthcare14020243)
Supplement: Supplementary file 1 [file healthcare-14-00243-s001.zip]

Archive with 1 entries (1 files):
- healthcare-4055322-supplementary.xlsx
