# Supplementary material for: A Cross-Sectional Assessment of Quality of Life Among Healthcare Professionals in North-Central Saudi Arabia: Implications for Workforce Well-Being and Policy Development
Source: Healthcare (Basel). 2026 Jan 19;14(2):243. doi: 10.3390/healthcare14020243 (PMC12840677; doi:10.3390/healthcare14020243)
Supplement: Supplementary file 1 [file healthcare-14-00243-s001.zip › healthcare-4055322-supplementary.xlsx]

## Sheet: Form Responses 1
Gender	Age	Marital status	Nationality	Education status	Healthcare professionals category	Work experience	Work setting	Presence of Chronic Disease	WHOQoL-BREF Q1	WHOQoL-BREF Q2	WHOQoL-BREF Q3	WHOQoL-BREF Q4	WHOQoL-BREF Q5	WHOQoL-BREF Q6	WHOQoL-BREF Q7	WHOQoL-BREF Q8	WHOQoL-BREF Q9	WHOQoL-BREF Q10	WHOQoL-BREF Q11	WHOQoL-BREF Q12	WHOQoL-BREF Q13	WHOQoL-BREF Q14	WHOQoL-BREF Q15	WHOQoL-BREF Q16	WHOQoL-BREF Q17	WHOQoL-BREF Q18	WHOQoL-BREF Q19	WHOQoL-BREF Q20	WHOQoL-BREF Q21	WHOQoL-BREF Q22	WHOQoL-BREF Q23	WHOQoL-BREF Q24	WHOQoL-BREF Q25	WHOQoL-BREF Q26
1	40	1	1	2	1	1	2	0	4	4	2	2	2	4	4	4	4	4	4	4	4	4	4	2	3	2	2	2	2	2	2	2	2	2
1	50	1	1	1	4	4	1	0	5	4	3	3	3	3	3	3	2	2	3	2	2	1	4	1	1	2	2	2	2	1	1	2	2	2
2	50	1	1	2	5	4	1	0	5	5	3	3	3	3	3	3	3	3	3	3	3	3	5	2	2	2	2	2	2	2	2	2	2	3
2	27	2	1	2	1	1	2	0	3	4	4	4	3	4	3	4	3	3	4	4	3	2	3	2	2	3	4	3	3	3	4	2	3	4
1	37	1	1	3	2	3	3	0	4	4	3	3	3	2	3	4	4	3	3	3	3	3	5	5	4	4	4	3	3	4	3	4	4	3
2	35	1	1	2	2	2	3	0	3	4	2	2	4	4	4	4	4	3	3	3	4	4	3	2	2	2	2	2	2	2	2	2	2	2
1	38	1	1	2	2	3	2	0	5	4	2	2	4	4	4	5	4	2	3	2	3	2	4	5	5	4	5	4	5	4	3	4	4	3
2	39	1	1	1	4	4	2	0	5	5	3	3	5	5	5	5	5	3	3	2	2	3	4	2	2	2	2	2	2	2	2	2	2	2
2	40	1	1	3	3	2	2	0	4	4	3	3	4	4	3	5	4	4	4	2	4	4	4	5	5	5	4	4	4	5	5	5	4	2
2	40	1	1	3	2	3	2	0	5	4	1	2	1	2	1	2	1	1	2	1	3	2	5	1	2	2	1	2	1	2	1	2	1	5
1	44	1	1	2	4	2	2	0	5	5	2	2	2	2	2	3	3	3	2	1	3	1	3	2	2	1	1	1	2	1	2	2	1	2
2	38	1	2	2	2	3	3	0	4	4	2	1	5	4	5	4	5	4	3	3	4	3	5	5	4	4	5	4	4	5	4	5	4	4
2	44	1	1	1	4	4	2	0	4	1	2	2	3	2	1	3	1	1	2	3	1	3	3	1	1	2	1	2	1	2	1	2	1	2
1	36	1	1	1	1	2	2	0	5	5	1	3	2	3	2	3	3	3	3	3	3	3	3	2	2	2	2	2	2	2	2	2	2	1
1	44	3	2	4	5	2	3	0	3	1	1	5	5	5	4	5	5	1	5	4	4	5	3	5	3	4	4	4	4	5	3	4	5	4
2	37	1	2	2	2	2	2	0	5	5	4	4	4	3	4	3	3	4	3	3	3	3	4	4	4	3	4	3	4	3	4	3	4	3
1	40	1	2	4	3	3	3	0	5	4	2	2	2	3	3	3	1	3	3	3	3	3	1	2	2	1	1	2	2	1	2	1	2	5
1	44	2	2	2	3	2	2	0	2	4	1	1	3	1	2	2	2	1	4	5	5	3	4	1	2	1	1	2	1	2	1	2	1	1
1	44	3	2	2	3	3	1	0	5	5	3	1	3	3	1	3	3	3	2	2	3	1	3	2	1	2	1	2	1	2	1	2	1	3
2	44	1	2	3	2	3	3	0	2	3	3	1	3	2	1	3	2	3	3	3	2	2	3	2	2	2	2	2	2	2	2	2	2	2
2	45	1	2	3	5	1	3	1	2	1	1	3	1	2	3	1	2	3	1	2	3	1	2	1	2	1	2	1	2	1	2	1	2	2
2	44	3	1	4	3	2	2	0	5	4	1	3	1	3	1	3	1	3	3	3	3	3	5	2	2	2	2	2	2	2	2	2	2	5
2	44	1	2	2	2	3	2	1	4	4	2	3	3	3	4	4	4	3	4	3	3	4	4	3	3	3	3	4	4	4	3	4	4	2
1	45	2	1	2	3	1	1	1	2	1	1	2	3	1	2	3	1	1	2	2	2	2	2	1	1	2	1	2	2	2	1	2	2	1
1	45	3	2	2	5	1	2	0	2	2	3	3	3	3	2	2	2	3	2	2	3	3	4	1	2	1	2	1	2	1	2	2	1	4
2	32	2	1	4	1	1	2	0	4	4	1	5	5	5	5	5	5	4	4	4	4	4	5	4	4	4	4	4	4	4	4	4	4	1
1	33	1	1	3	3	2	3	0	3	3	3	3	3	3	3	3	3	3	2	1	3	3	4	2	2	2	2	2	1	2	1	2	1	2
1	43	3	2	3	2	3	3	0	5	5	2	2	2	2	5	5	5	3	3	3	3	3	4	2	2	2	2	2	2	1	2	2	1	5
2	40	1	1	4	1	2	2	1	3	4	2	3	3	4	3	4	4	4	4	4	3	3	3	2	3	4	4	4	4	4	4	4	4	2
2	28	2	1	2	5	1	2	0	3	4	4	3	3	5	3	5	4	2	3	4	3	2	3	3	1	4	4	4	4	4	4	4	4	2
2	23	2	1	2	5	1	2	0	4	4	1	1	3	4	4	4	4	4	4	4	4	4	4	4	4	4	4	4	4	4	4	4	4	2
2	55	1	2	4	1	3	3	1	4	3	2	1	5	4	5	5	4	5	5	5	4	4	5	5	4	4	4	5	4	4	4	4	4	1
1	51	1	2	4	1	3	3	1	5	4	2	1	4	4	5	5	4	5	4	5	4	4	4	5	4	4	4	4	4	4	4	4	4	1
2	33	2	1	3	3	1	2	0	5	5	1	1	5	5	5	5	5	5	4	4	4	5	4	4	4	4	5	5	3	5	5	5	5	2
2	31	2	1	2	2	1	2	0	5	5	1	2	5	5	5	5	4	5	4	4	4	5	4	4	4	4	5	4	3	5	5	5	5	1
1	31	2	1	2	2	1	2	0	3	4	2	2	5	5	4	4	4	5	4	4	4	4	4	3	5	5	4	4	4	4	5	4	5	3
2	29	2	1	2	2	1	2	0	4	4	2	2	5	5	5	4	4	4	4	4	4	5	4	4	5	5	5	4	4	4	5	4	4	2
1	44	1	1	2	4	3	2	0	1	1	1	1	1	1	1	1	1	1	1	1	1	1	4	1	1	1	2	2	2	2	2	2	2	1
1	44	1	1	2	3	3	2	0	4	4	3	3	3	3	3	3	3	3	3	3	3	3	2	2	1	2	1	2	1	2	1	1	2	4
1	31	2	1	3	3	1	2	0	4	4	2	2	4	4	4	3	3	2	3	4	3	4	3	1	3	2	3	2	3	2	3	3	3	4
2	30	2	1	3	4	1	3	0	2	4	2	2	3	3	3	4	4	2	2	2	2	2	3	2	2	2	2	2	3	3	3	3	3	4
2	33	3	1	3	2	2	2	1	4	3	2	3	4	4	3	4	3	4	3	2	4	4	3	1	2	3	5	3	4	5	5	5	5	4
2	35	1	1	3	2	2	3	0	3	4	3	3	4	3	4	4	4	2	2	3	4	5	3	2	2	3	3	3	3	3	3	3	3	3
2	30	2	1	3	5	1	2	0	5	4	2	2	2	2	2	2	2	3	3	3	3	3	3	2	2	2	2	2	2	2	2	2	2	3
1	51	1	1	4	1	3	3	1	4	3	2	2	4	4	5	4	3	2	3	3	3	3	4	3	2	3	2	3	4	2	4	4	3	1
1	57	1	1	1	3	4	2	1	5	5	2	2	5	5	5	5	5	4	4	3	3	5	5	3	3	3	4	4	4	5	5	5	5	2
2	29	2	1	2	4	1	3	0	4	4	1	1	4	4	4	4	4	4	4	4	4	4	4	2	2	3	3	3	3	3	3	3	3	1
1	50	1	1	1	3	4	3	0	4	5	3	2	3	2	3	3	2	2	3	2	3	2	5	1	2	2	2	2	2	2	2	2	2	2
1	54	1	1	2	3	4	2	1	5	5	2	1	5	5	5	5	5	4	4	4	4	3	5	2	2	5	5	5	4	5	5	4	4	1
1	49	1	1	1	3	4	1	0	5	4	3	1	4	4	4	4	3	3	4	3	3	3	4	4	4	4	4	4	4	4	4	4	4	2
1	54	1	1	2	3	4	2	0	5	5	1	5	5	5	4	5	4	4	5	4	3	2	4	4	4	4	4	4	4	4	4	4	4	2
1	41	1	1	2	3	4	2	0	4	3	2	2	2	4	3	4	3	3	4	2	3	3	2	4	4	4	4	4	4	4	3	3	3	2
1	48	1	1	1	5	4	2	1	4	4	1	2	4	4	4	4	5	5	5	3	4	3	5	4	4	5	5	5	3	4	4	3	5	2
1	50	1	1	2	3	4	3	1	3	3	3	3	1	1	2	1	1	1	1	1	1	1	1	1	1	1	1	1	1	1	1	1	1	5
1	46	1	1	1	3	4	2	0	3	4	2	1	4	4	3	4	4	3	5	2	4	4	4	2	4	3	4	4	5	3	3	3	2	2
1	34	1	1	2	5	3	2	0	5	4	1	1	4	4	4	4	4	4	3	3	3	3	4	3	3	4	4	4	3	3	3	4	3	2
2	28	2	1	2	2	1	1	0	3	4	1	1	4	4	4	4	4	5	5	5	5	5	3	4	4	4	4	4	4	4	4	4	4	1
2	38	1	2	2	4	1	2	1	3	3	1	1	3	3	4	3	4	2	2	3	4	4	3	1	1	2	2	4	2	4	2	2	3	3
1	43	1	1	2	3	3	2	0	5	5	1	2	2	3	2	2	1	3	3	3	3	3	5	1	4	1	2	1	2	1	2	1	2	2
1	36	1	1	1	1	2	2	0	5	5	1	1	1	1	1	1	1	3	2	2	2	2	5	1	2	2	2	2	2	2	2	2	2	4
1	36	1	1	2	2	3	2	0	5	5	1	1	1	1	1	1	1	1	1	1	1	1	5	1	1	1	1	1	1	1	1	1	1	3
2	36	1	1	2	1	2	2	0	5	5	2	2	2	2	5	2	2	3	3	3	3	3	3	2	2	2	2	2	2	2	2	2	2	2
1	36	1	1	2	2	4	3	0	5	5	5	5	5	5	5	5	5	5	5	5	5	5	5	5	5	5	5	5	5	5	5	5	5	2
1	36	1	1	2	2	3	2	0	3	3	1	1	1	1	1	1	1	1	1	2	2	2	3	1	1	1	1	1	1	1	1	1	1	2
1	36	1	1	3	3	3	2	0	2	4	1	1	2	2	2	2	2	2	2	2	2	2	4	2	2	2	2	2	1	2	1	2	3	2
2	35	1	1	1	2	3	2	0	5	5	2	2	4	4	2	4	3	2	5	3	3	2	3	4	2	2	4	4	2	2	2	2	2	2
2	23	2	1	2	5	1	2	0	5	5	5	3	5	5	5	5	3	4	5	3	4	5	5	4	5	5	5	5	3	5	5	3	5	3
2	21	2	1	2	2	1	2	0	5	5	5	5	5	5	5	5	5	3	5	5	4	4	4	5	5	5	4	5	5	5	5	5	5	2
1	38	1	1	2	5	3	2	0	4	4	1	1	2	2	2	3	2	3	4	3	4	3	4	4	4	4	4	4	4	4	5	4	5	2
2	45	1	2	4	1	4	2	0	5	4	2	4	4	5	4	5	4	3	5	5	5	4	5	2	2	4	4	4	4	4	4	4	4	2
1	40	1	2	3	1	3	3	0	4	4	1	1	3	3	4	4	4	4	5	3	4	3	4	4	4	4	3	4	4	4	4	4	4	2
1	58	1	2	3	1	4	2	1	5	5	4	1	5	5	5	4	4	4	4	4	4	4	5	2	2	2	2	2	2	2	2	2	2	2
1	51	1	2	4	1	3	3	0	5	5	2	1	4	4	4	4	4	4	4	4	4	4	4	4	4	4	4	4	4	4	4	4	4	2
1	41	1	1	3	3	4	2	0	4	4	2	1	3	3	2	3	2	3	5	3	4	4	1	4	4	4	4	5	3	5	4	4	4	3
1	52	1	1	2	5	4	3	1	5	4	2	1	4	5	4	5	4	4	5	4	3	2	3	5	4	4	5	5	5	5	5	3	5	1
2	45	1	1	3	1	4	3	0	4	4	3	2	4	4	4	3	2	3	4	3	3	2	4	4	2	2	4	3	4	2	3	4	4	3
1	44	1	1	2	2	4	2	0	4	4	3	3	3	3	3	3	3	3	4	3	3	3	5	4	4	4	4	4	4	4	4	4	4	1
1	42	1	1	3	3	4	3	0	4	2	2	2	2	2	2	2	2	2	2	2	2	2	2	1	1	1	1	2	2	1	1	1	1	3
1	43	1	1	3	3	4	3	1	5	4	2	1	2	3	2	3	2	2	3	2	2	2	4	2	2	2	2	2	2	2	2	1	2	2
1	33	2	1	2	5	2	3	0	4	4	1	1	4	4	4	4	4	4	4	3	5	3	5	3	4	4	4	4	3	4	4	3	4	2
2	40	1	2	4	1	2	2	1	4	4	2	1	3	3	3	3	2	3	3	3	3	1	3	1	1	1	2	1	2	2	2	2	1	3
1	40	1	1	1	5	4	2	0	4	5	1	1	4	4	4	4	4	4	4	4	4	4	4	4	4	4	4	4	4	4	4	4	4	2
1	62	1	2	4	1	4	2	0	4	5	1	1	3	3	3	3	2	3	3	3	2	2	3	2	2	2	2	2	2	1	2	2	2	2
1	57	1	1	1	3	4	3	1	4	4	3	3	3	4	3	4	3	4	3	3	3	3	5	2	2	3	3	2	2	2	3	3	2	2
1	55	1	2	4	1	3	3	1	3	4	3	2	2	4	5	4	4	4	4	4	3	2	3	2	3	4	5	5	4	4	4	5	4	2
1	40	1	2	4	1	3	2	0	3	4	1	2	2	2	2	2	2	2	5	5	2	2	3	3	3	3	4	4	4	4	4	1	1	4
1	40	1	1	3	5	4	3	0	3	4	2	2	2	2	2	2	2	2	2	2	2	2	3	2	2	2	2	2	2	2	2	2	2	2
1	53	1	1	1	5	4	3	1	5	4	2	1	4	4	5	5	5	5	5	3	3	5	5	4	4	4	4	4	4	4	4	4	4	2
1	35	2	1	3	5	2	2	1	3	3	1	1	1	1	1	1	1	1	1	1	1	1	3	1	2	2	2	2	2	2	2	2	2	3
1	50	1	1	2	5	4	3	0	5	5	1	1	4	4	4	4	4	5	5	4	4	4	3	5	4	4	5	4	5	4	4	4	4	2
1	45	1	1	3	3	4	3	0	4	3	2	1	4	4	4	3	4	3	5	4	4	4	4	3	2	4	5	5	2	3	5	4	3	2
1	51	1	1	1	2	4	3	0	4	4	3	2	3	3	3	3	2	3	3	2	3	2	4	1	1	2	2	2	2	2	2	2	2	3
1	44	1	1	1	3	4	2	0	2	3	3	3	3	5	4	3	3	4	3	2	3	3	2	3	3	5	3	3	3	2	2	2	3	4
1	47	1	1	2	5	4	2	0	3	4	2	2	3	5	3	4	3	3	5	3	2	1	5	3	3	4	5	4	4	3	4	4	4	2
2	32	2	1	2	1	2	1	0	3	2	2	2	3	2	2	2	1	2	1	2	2	1	3	1	2	3	3	2	1	2	2	1	2	3
2	31	2	1	2	1	1	1	0	3	4	1	1	1	1	2	2	1	3	5	4	3	1	3	1	2	4	4	1	1	2	2	4	3	5
1	38	2	1	4	5	2	1	0	5	5	1	1	4	4	4	4	4	3	4	4	4	3	5	4	4	4	4	4	4	4	4	4	4	4
2	35	1	1	2	1	1	3	0	5	4	1	1	4	4	4	4	4	3	3	4	3	2	4	4	3	4	4	4	3	3	3	4	4	3
1	58	1	1	4	1	4	3	1	3	4	3	3	3	4	3	5	3	3	5	3	4	3	5	2	2	4	4	5	5	4	5	2	4	2
1	50	1	2	4	1	4	3	0	4	4	3	2	2	2	4	2	2	3	5	4	3	2	4	4	4	5	5	5	2	3	5	4	5	3
1	31	1	1	2	2	2	3	0	4	5	2	1	4	5	4	5	3	2	5	3	4	2	3	2	3	3	4	4	4	3	4	3	3	3
1	33	1	1	2	5	2	2	0	3	4	2	2	1	2	1	1	1	2	2	2	2	2	3	2	2	2	2	1	2	2	2	1	1	5
1	41	1	1	2	5	4	3	0	4	5	1	1	1	1	1	1	1	1	1	1	1	1	5	4	5	5	5	4	4	4	4	4	4	2
1	35	1	1	3	1	2	1	0	4	4	3	4	4	4	3	4	4	5	5	5	5	4	4	5	5	5	4	4	5	4	5	5	5	5
2	38	1	1	2	5	2	1	1	5	5	3	3	3	3	3	3	3	3	3	3	3	3	4	5	5	5	5	5	5	5	5	5	5	2
2	37	1	1	1	2	4	1	0	5	4	4	1	4	4	4	5	4	3	4	3	4	3	3	4	4	4	4	4	4	4	4	3	3	2
1	28	2	1	3	2	1	1	0	4	3	1	1	1	2	2	2	2	2	2	2	1	1	3	2	2	2	2	2	2	2	2	2	2	2
1	45	1	1	1	2	4	1	0	3	4	1	1	1	2	1	1	1	1	1	1	1	1	3	4	4	4	4	4	4	4	4	4	4	2
2	37	1	1	1	2	3	1	1	4	4	1	1	3	3	3	4	4	3	4	3	3	3	3	3	4	4	5	4	4	4	4	4	4	3
2	36	1	1	1	4	1	1	0	4	4	1	1	2	2	2	2	2	2	4	1	3	2	2	1	1	1	5	5	5	1	1	1	1	2
2	40	1	1	1	2	3	1	0	5	5	2	1	3	3	2	3	2	2	2	2	3	3	5	2	2	2	2	2	2	1	2	2	2	2
1	54	1	1	4	5	4	1	0	5	5	1	1	3	3	1	1	1	3	3	3	3	3	5	2	2	2	2	2	2	2	2	2	2	2
2	34	1	1	2	4	1	1	0	5	5	1	1	5	5	5	5	5	5	5	5	5	5	5	5	5	5	5	5	5	5	5	5	5	1
2	31	2	1	2	1	2	2	1	1	3	5	5	2	2	2	2	1	1	4	1	1	3	2	1	1	1	1	1	1	1	1	1	1	5
2	45	3	1	1	2	4	1	1	4	4	1	2	4	4	4	4	3	3	4	3	3	3	4	4	4	4	4	4	4	4	4	4	4	3
2	38	3	1	1	2	4	1	0	3	3	2	1	3	4	3	4	2	3	3	3	3	1	4	2	3	3	3	3	3	3	3	3	3	3
2	40	1	1	2	2	4	1	0	4	4	2	1	2	1	3	1	1	4	4	3	3	2	4	2	2	2	2	2	2	2	2	2	2	1
2	33	2	1	4	1	2	3	1	3	2	4	3	3	3	3	2	2	2	4	3	3	2	3	3	3	2	4	4	3	3	3	2	2	5
2	37	3	1	4	1	3	3	0	3	1	4	4	2	2	2	2	2	3	2	3	3	1	2	1	1	1	1	1	1	1	1	1	1	4
2	42	1	1	1	2	4	1	0	4	4	1	1	3	3	3	3	3	2	4	3	3	2	3	3	3	3	3	3	3	3	3	3	3	4
2	35	1	1	1	2	3	1	0	4	4	1	1	2	2	2	2	2	3	3	3	2	3	3	3	3	3	4	3	4	4	3	3	3	3
2	43	1	1	1	2	4	1	0	4	4	2	1	4	4	4	4	4	4	4	3	3	3	5	2	2	2	2	2	1	2	2	2	2	2
1	50	1	2	3	1	2	2	0	4	4	2	3	3	4	3	3	3	4	4	3	3	2	5	3	4	4	4	3	3	3	4	4	4	2
2	30	2	1	2	1	2	1	0	4	4	1	1	4	5	5	5	5	4	5	4	4	3	3	4	4	5	5	5	2	4	3	3	3	2
1	45	1	2	2	1	4	3	0	4	4	1	1	3	2	2	2	1	4	3	2	3	3	4	4	4	4	3	5	4	4	3	3	4	2
2	57	1	2	4	1	4	3	0	4	5	1	1	4	4	4	4	4	4	4	3	4	2	4	4	4	4	4	4	4	4	3	4	4	3
1	36	1	1	3	3	3	2	1	3	4	3	3	3	4	4	5	3	3	3	3	3	3	5	3	3	4	3	3	3	3	4	2	2	3
1	18	1	1	2	3	4	2	0	3	3	2	3	4	3	3	3	2	3	3	2	2	2	2	3	3	4	4	4	4	4	4	4	4	2
1	38	1	1	1	3	3	1	0	5	4	2	2	3	3	2	2	3	3	4	4	3	4	4	3	3	4	3	4	3	5	3	3	4	3
2	32	2	2	2	2	1	2	0	5	5	1	2	4	4	4	4	5	3	4	4	5	5	4	5	5	5	4	4	4	4	4	5	4	4
2	33	2	2	2	2	1	3	0	2	3	1	1	5	5	5	5	5	2	2	3	3	3	5	4	4	2	2	3	4	4	4	2	3	4
2	37	1	1	2	2	2	2	0	3	3	4	4	3	3	4	3	3	2	2	3	3	5	2	1	2	4	4	3	3	3	3	3	4	2
2	41	3	1	4	1	2	2	1	4	2	3	3	2	2	4	4	4	2	3	3	3	3	3	1	1	3	3	3	3	3	4	4	4	1
2	42	3	1	4	1	3	2	1	3	3	4	3	4	4	4	3	3	3	4	3	4	4	2	1	2	3	3	4	4	4	3	3	4	1
1	56	1	2	4	1	4	3	1	5	1	4	4	5	3	4	5	5	4	4	4	4	4	3	2	3	3	4	4	4	4	4	3	3	1
1	49	1	2	4	1	4	3	1	5	4	2	2	5	5	5	5	5	1	2	3	3	2	3	1	1	3	3	3	3	3	3	3	3	2
1	53	3	2	4	1	4	3	1	4	2	2	2	4	3	4	3	4	1	1	2	2	2	3	1	1	3	3	4	4	4	4	4	4	1
2	35	1	2	2	4	3	1	0	5	5	2	2	3	3	3	3	3	2	3	2	2	4	5	1	4	5	4	4	4	3	4	3	3	3
1	38	1	2	1	4	2	1	0	5	5	2	2	3	5	3	5	3	1	3	2	2	2	4	2	2	2	3	3	3	2	2	2	2	3
2	41	3	1	1	2	2	1	1	1	3	2	2	4	3	3	4	4	2	2	3	3	3	3	2	3	4	5	4	3	3	4	4	3	3
2	44	3	1	1	2	3	1	1	2	3	1	1	3	4	4	3	4	1	1	2	2	3	3	1	2	2	3	3	3	3	3	2	3	4
2	49	4	1	1	5	3	2	1	4	3	2	3	3	2	2	2	2	3	3	3	3	3	3	3	2	3	2	3	4	2	3	3	3	4
1	44	3	1	4	5	2	1	1	1	1	1	1	1	1	1	1	1	1	1	1	1	1	1	1	1	1	1	1	1	1	1	1	1	5
2	55	3	1	2	4	3	2	0	5	5	3	3	2	1	2	3	1	3	2	1	2	3	5	2	2	2	2	2	2	2	2	2	2	4
1	40	1	1	1	3	3	2	0	4	4	4	3	4	4	4	4	2	3	3	2	4	4	5	3	3	3	3	3	3	3	1	2	2	2
1	40	1	1	2	3	4	2	0	4	2	1	1	2	2	2	3	3	5	5	3	3	5	4	1	3	5	3	3	2	5	5	5	5	2
2	29	1	1	2	2	2	2	0	3	4	2	2	2	2	2	2	2	2	2	2	2	2	3	2	2	2	2	2	2	2	2	2	2	3
2	26	2	1	2	2	1	1	0	4	4	1	1	3	3	3	3	3	3	3	2	3	4	4	4	3	4	3	3	2	2	2	2	2	2
2	29	2	1	2	4	1	2	0	4	5	1	2	3	5	5	5	5	2	5	5	5	5	5	5	5	5	5	5	5	5	5	5	5	1
2	37	1	2	2	3	2	3	0	5	5	1	1	4	4	4	5	3	2	3	3	3	4	3	2	3	3	4	3	3	4	4	3	4	1
2	35	3	1	3	3	1	2	0	4	4	3	3	4	4	3	4	4	1	5	5	2	3	4	5	5	5	5	5	5	5	5	5	5	1
2	44	1	2	4	1	3	3	1	4	4	3	3	3	4	3	4	3	4	4	3	3	4	4	4	4	3	4	3	4	4	4	3	3	4
2	47	3	1	3	4	3	1	1	2	2	2	3	2	4	3	4	4	2	3	3	3	4	3	2	3	3	3	3	3	3	3	3	3	2
2	39	2	2	2	4	3	3	1	5	5	5	3	4	2	4	3	4	3	3	4	3	4	5	5	3	4	4	3	2	4	3	4	3	4
2	41	4	1	2	4	2	2	1	2	3	1	4	4	4	4	5	3	4	4	3	3	4	3	4	4	3	2	3	3	3	3	3	3	3
2	36	4	1	1	4	1	2	0	4	4	3	3	4	4	3	4	3	3	3	4	4	3	3	4	3	4	3	3	4	3	3	4	4	2
2	40	4	1	3	4	2	2	0	5	5	2	3	4	4	3	4	3	3	3	5	4	3	4	3	3	4	3	4	4	4	4	3	4	1
2	41	4	1	2	2	2	2	1	4	4	2	3	3	4	4	4	2	3	3	5	4	3	3	3	3	4	4	4	3	3	4	3	3	1
2	53	1	2	4	1	2	3	1	4	4	3	3	4	4	4	4	4	3	3	4	4	4	3	2	2	4	4	4	4	4	5	5	5	4
2	48	1	2	4	1	2	3	1	5	4	3	3	2	4	4	4	3	3	3	4	4	4	2	4	1	2	4	4	4	4	4	4	4	4
2	36	1	2	3	3	2	1	0	4	4	3	3	3	4	4	3	3	4	4	3	4	5	2	1	1	2	2	2	2	2	2	2	2	4
2	37	4	1	3	2	2	3	0	4	4	3	3	4	2	2	3	3	4	4	3	3	4	4	4	3	3	3	2	3	4	4	4	4	1
1	41	1	1	4	1	2	2	0	4	4	2	3	3	3	4	3	3	3	3	3	3	3	4	4	4	2	4	4	5	3	5	3	5	3
1	44	1	1	4	1	2	2	0	4	4	3	3	3	4	4	3	4	3	3	4	1	2	4	3	3	4	4	4	3	4	4	3	5	3
1	53	1	1	1	3	3	1	1	4	4	4	3	4	3	2	3	4	3	3	5	5	5	4	2	2	3	3	2	2	2	2	3	3	1
1	56	3	1	1	3	3	2	1	3	4	4	3	4	4	4	3	3	3	3	4	5	4	4	4	4	4	4	3	4	4	3	3	3	1
1	36	1	1	2	3	2	3	0	5	4	3	3	5	3	4	5	4	3	2	3	4	3	4	3	3	5	3	3	4	3	4	3	5	2
1	35	1	1	2	3	2	3	0	4	4	2	2	4	4	4	5	4	3	2	4	4	3	4	4	3	5	3	4	4	4	4	5	5	3
2	26	2	1	2	2	1	2	1	5	5	4	4	4	5	4	4	5	4	3	3	4	4	5	4	4	4	4	5	5	5	5	4	4	1
2	28	2	1	2	2	1	3	1	5	5	4	4	5	4	5	4	3	4	3	4	3	4	5	3	3	4	3	5	5	5	5	5	5	1
1	34	2	1	2	2	1	2	0	4	4	2	2	4	4	4	4	4	3	3	4	4	4	4	3	3	4	4	3	4	3	4	4	4	2
2	33	2	1	2	2	1	3	0	4	4	2	2	4	4	3	3	3	3	3	4	4	4	4	3	3	4	4	3	3	4	4	4	3	2
2	50	3	1	2	2	1	2	1	4	4	2	3	3	5	5	4	4	3	3	4	4	4	3	3	3	3	3	4	4	4	4	4	4	1
2	55	4	1	2	2	1	2	1	4	4	2	3	3	5	5	5	4	3	3	3	3	3	3	3	3	4	4	3	4	3	4	4	3	1
1	39	1	2	2	2	2	3	1	3	4	2	2	3	4	3	4	3	3	3	3	2	3	4	4	4	4	4	4	5	4	5	5	5	2
1	44	1	2	2	2	2	3	1	4	4	2	2	2	3	4	3	4	3	3	4	4	4	3	4	4	3	3	3	3	4	5	4	5	3
1	45	1	2	2	2	2	3	1	4	4	2	2	3	4	4	3	4	4	4	3	3	4	4	1	2	3	4	5	5	4	4	3	4	1
2	41	1	2	2	2	2	3	1	4	4	2	2	3	4	4	3	4	4	2	3	3	4	4	1	2	4	3	3	5	4	4	5	4	1
2	39	3	1	3	3	2	2	0	3	4	3	3	4	4	4	3	4	4	3	3	4	4	4	3	2	4	3	4	4	3	5	3	4	3
1	35	3	2	3	3	2	2	1	3	5	5	3	4	4	3	3	4	4	3	3	4	4	4	2	3	3	4	4	5	4	5	4	4	1
1	38	1	1	1	3	4	1	0	4	4	2	1	4	4	4	4	3	4	4	3	4	2	4	1	4	4	5	5	5	4	4	4	3	2
2	39	1	1	1	3	2	1	0	3	2	3	4	4	3	3	3	3	3	3	3	3	3	3	3	3	4	3	2	3	4	3	3	3	2
2	44	1	2	4	1	3	3	1	4	4	3	3	3	4	5	3	3	2	2	3	4	2	4	3	3	4	4	2	4	2	4	3	3	4
2	50	1	2	4	1	3	3	1	3	3	2	2	3	3	3	3	3	4	4	3	3	3	3	4	4	5	5	5	5	5	5	5	5	1
2	56	4	1	1	2	4	1	1	4	4	4	3	2	4	3	3	4	2	3	3	2	3	4	1	1	3	4	2	4	2	2	3	3	4
1	68	1	1	1	3	4	2	1	2	3	3	4	3	2	2	2	3	3	3	2	3	3	5	2	2	3	3	3	3	4	2	3	3	2
2	29	2	1	2	2	1	2	0	5	5	1	1	5	5	5	5	5	4	4	4	5	4	5	4	4	5	4	5	5	4	5	4	4	1
2	45	1	2	2	2	2	3	1	5	5	3	3	4	4	3	4	4	4	4	4	5	4	5	3	3	4	2	4	3	3	3	3	2	3
2	40	1	2	2	2	3	2	0	5	4	1	3	3	2	2	3	2	5	5	5	5	5	4	1	2	2	1	2	2	2	2	1	5	2
2	40	1	2	3	4	3	2	0	5	5	5	3	2	3	4	4	2	1	3	4	3	4	5	5	4	5	3	2	4	4	3	2	5	1
2	40	2	2	3	4	2	1	1	5	5	5	3	3	3	2	3	3	3	3	3	2	3	5	2	1	2	4	1	3	1	2	3	2	4
2	40	2	2	3	4	3	2	0	3	2	3	2	2	5	3	4	5	2	3	2	1	3	5	5	3	4	3	3	4	3	4	5	4	3
2	40	2	2	3	4	2	2	0	5	5	4	3	4	3	3	2	4	3	5	1	2	5	4	5	2	4	3	4	2	4	2	4	3	5
1	51	1	1	1	2	4	3	0	4	4	2	2	3	3	3	3	3	3	3	3	3	2	4	1	2	1	2	2	2	2	2	2	2	2
1	33	1	1	3	2	2	3	0	5	5	1	1	5	5	4	3	2	4	3	4	3	2	3	1	1	3	3	4	4	3	4	3	4	2
1	35	3	1	2	4	3	2	1	2	3	2	2	4	2	2	3	3	2	3	3	3	3	3	2	3	2	2	3	2	2	3	3	3	2
2	36	4	1	3	3	2	2	1	4	2	2	3	4	4	3	2	2	4	3	3	2	3	5	1	1	3	4	4	3	4	3	4	3	3
1	45	1	2	4	1	1	3	1	3	3	2	2	3	3	3	3	3	2	2	4	3	2	5	2	2	3	3	4	3	2	3	4	2	1
1	54	1	2	4	1	3	3	1	5	5	2	3	3	4	4	3	4	2	3	4	4	4	3	3	3	3	3	3	4	4	4	4	3	2
2	54	1	2	4	1	2	3	1	5	4	4	4	3	2	3	3	3	3	3	3	4	3	3	2	3	3	3	3	4	4	3	3	4	1
1	29	2	1	1	5	1	1	0	5	3	5	5	5	5	5	5	5	3	4	3	3	4	3	3	3	3	4	3	4	3	4	3	3	2
1	43	4	1	3	4	2	2	1	3	4	4	3	3	3	4	3	3	3	4	4	4	4	5	2	2	3	2	1	2	2	2	1	2	4
2	55	1	2	4	1	3	3	0	5	5	1	1	5	5	5	5	5	5	5	5	5	5	5	5	5	5	5	5	5	5	5	3	5	1
2	45	1	1	2	3	2	3	0	5	5	3	3	4	4	3	4	3	4	3	3	4	4	4	4	3	3	2	3	4	3	3	4	5	3
2	34	2	1	3	4	2	2	0	3	3	3	3	3	3	3	3	4	3	3	4	4	4	3	3	3	3	3	3	3	3	3	3	3	4
2	52	4	1	1	2	3	1	1	4	5	4	4	4	4	4	4	4	3	3	3	3	3	3	4	4	4	4	4	4	4	4	4	4	2
2	44	1	1	2	2	3	2	0	5	5	1	2	3	4	5	4	3	1	2	1	2	1	5	2	2	2	2	2	2	2	2	2	2	5
2	45	1	1	1	2	3	2	0	5	5	1	1	1	1	1	1	1	2	2	2	2	2	1	3	3	3	3	3	3	3	3	3	3	5
2	40	1	1	2	2	2	2	0	5	5	3	3	3	3	3	3	3	3	2	1	3	3	5	2	1	1	2	1	1	2	1	1	1	5
2	46	1	1	1	2	1	2	0	5	4	2	2	2	3	2	3	2	3	3	2	3	3	5	2	1	2	1	2	1	2	1	1	1	5
2	47	1	1	2	2	3	2	0	5	5	2	3	2	1	2	3	1	1	2	3	1	1	5	1	1	1	1	1	1	1	1	1	1	5
2	48	1	1	2	2	3	2	0	4	3	2	3	2	3	2	3	1	2	2	2	2	2	5	1	1	1	2	2	2	2	2	2	2	5
2	49	1	1	1	2	1	3	0	5	2	3	2	3	2	3	2	1	1	2	1	2	1	5	1	2	1	2	1	2	2	1	1	2	5
2	50	1	1	2	2	3	2	0	5	5	1	1	1	1	1	1	1	4	2	2	2	2	5	1	1	1	1	1	1	1	1	1	1	5
2	52	1	1	2	2	2	2	0	5	5	1	2	2	2	2	2	2	2	3	3	3	5	5	2	2	1	1	1	1	1	1	1	1	5
2	53	1	1	2	2	3	2	0	5	5	1	1	1	1	1	1	1	1	1	1	1	1	5	1	1	1	1	1	1	1	1	1	1	5
2	34	3	1	1	2	2	2	0	3	3	3	4	3	4	4	3	3	4	3	3	4	2	4	3	2	2	4	3	4	4	3	3	4	1
2	56	1	2	2	1	3	3	1	3	3	2	4	4	3	2	3	2	3	3	3	3	3	4	3	2	3	4	3	3	3	3	3	3	1
2	39	4	1	4	5	2	3	0	5	5	3	3	4	4	3	4	3	3	3	4	3	3	3	3	3	3	3	4	4	4	3	4	3	3
1	31	2	1	2	4	1	2	0	5	5	3	5	5	5	5	5	5	4	4	4	4	4	3	4	4	4	4	4	4	4	4	4	4	4
2	31	2	1	1	2	1	1	1	4	5	1	1	3	3	4	4	4	5	5	5	3	3	5	4	4	4	4	4	4	4	4	4	4	1
2	32	1	1	2	4	1	3	0	4	2	1	1	4	4	4	2	2	4	4	2	3	3	3	3	4	4	4	3	3	3	3	4	4	3
1	53	3	2	3	1	3	3	1	4	4	3	3	4	4	4	3	3	3	4	2	4	4	5	4	3	4	3	4	3	3	4	4	4	5
2	49	3	2	2	3	2	2	1	2	2	1	1	2	3	3	4	4	1	1	3	3	4	5	4	4	4	4	4	4	4	4	4	4	3
2	29	2	1	2	2	1	1	0	5	5	1	1	5	5	5	5	5	5	5	5	5	5	5	5	5	5	5	5	5	5	5	5	5	2
1	42	1	2	3	5	1	3	1	4	3	1	1	2	3	3	3	3	3	3	4	4	3	5	3	3	4	3	2	2	2	3	3	4	1
2	41	4	1	1	4	3	1	1	2	2	1	1	3	3	4	4	4	2	3	3	4	4	3	3	3	4	4	4	4	4	4	4	3	2
1	37	1	1	4	1	2	2	0	5	5	1	1	3	4	3	3	3	4	3	3	3	4	5	2	2	3	3	3	3	2	2	3	2	4
2	55	3	1	3	3	3	2	0	2	2	1	1	3	4	4	4	4	3	4	4	3	4	3	3	3	3	3	3	3	3	3	3	3	2
2	39	1	2	4	1	3	1	1	3	4	1	1	3	4	4	4	4	3	4	4	4	3	5	3	2	2	2	3	2	3	3	3	2	4
1	45	1	1	4	1	3	2	1	5	2	1	1	5	5	5	5	5	5	5	5	3	3	3	4	4	5	5	5	3	3	3	5	2	3
2	43	1	1	1	4	2	2	0	3	4	1	1	3	4	4	4	4	5	5	5	5	5	4	4	4	3	3	3	4	4	4	4	4	1
1	47	4	1	1	4	3	1	1	5	5	1	1	4	4	4	4	4	5	5	5	4	5	4	4	4	5	4	5	4	5	4	5	4	1
1	28	2	1	1	2	1	1	0	5	5	1	1	5	5	4	4	4	5	5	5	5	5	4	5	5	5	5	5	5	5	5	5	5	1
1	29	2	1	2	2	1	1	0	5	5	1	1	4	4	4	4	4	4	4	4	4	4	5	5	5	5	4	5	4	3	4	3	4	2
1	29	2	1	2	3	1	1	0	5	5	2	1	5	5	5	5	5	5	5	5	5	5	4	4	4	5	4	4	5	4	4	4	4	2
2	33	1	2	2	2	1	1	0	5	5	1	1	4	4	4	5	4	5	5	4	4	4	5	4	4	5	5	5	5	5	5	5	5	4
1	36	1	1	2	3	2	2	0	5	5	1	1	4	4	5	5	5	5	5	4	4	4	5	4	4	4	4	4	3	4	3	3	5	1
1	39	4	2	3	1	2	1	0	4	4	2	3	3	4	4	3	4	3	4	4	5	4	5	2	4	2	3	4	2	3	4	3	4	3
1	42	1	2	2	1	3	3	1	5	4	2	3	4	4	4	4	4	3	3	4	4	5	3	4	3	5	3	4	5	3	5	3	4	1
1	45	3	2	4	1	2	3	1	5	4	1	1	3	4	4	5	3	2	3	4	3	4	3	4	4	4	4	5	5	5	5	5	5	3
1	37	1	1	2	3	3	3	1	3	3	2	3	3	4	3	2	4	2	3	4	4	5	3	4	4	4	5	5	5	5	5	5	5	4
1	33	1	1	2	4	2	1	0	3	3	3	3	3	3	3	3	3	3	3	3	3	3	4	3	3	3	3	3	3	3	3	3	3	4
1	48	3	2	4	1	3	3	1	5	5	4	3	4	1	4	2	3	1	2	2	2	2	3	2	2	2	2	2	2	2	2	2	2	5
1	55	1	1	4	3	3	3	0	5	5	1	1	5	5	5	5	5	5	5	5	5	5	5	5	5	5	5	5	5	5	5	5	5	1
1	31	2	1	4	3	1	1	0	5	5	3	1	1	5	5	5	5	5	5	5	5	5	4	5	5	5	5	5	5	5	5	5	5	5
1	27	2	1	2	3	1	1	0	3	4	1	1	1	1	1	1	1	1	1	1	1	1	5	1	1	1	1	1	1	1	1	1	1	1
1	29	1	1	2	3	1	1	0	3	3	1	1	5	5	5	5	5	5	5	5	5	5	2	5	5	5	5	5	5	5	5	5	5	2
1	39	2	2	2	4	1	3	1	4	4	1	1	5	5	5	5	5	1	5	5	5	5	5	1	1	5	5	5	5	5	4	5	5	5
1	45	1	1	3	1	2	1	0	3	3	1	1	5	5	5	5	5	1	5	5	5	5	5	2	2	3	2	3	3	2	2	3	3	5
1	33	2	1	4	1	1	1	0	3	2	1	1	1	5	5	5	5	1	5	5	5	5	5	1	1	5	5	5	5	5	5	5	5	5
1	33	2	2	1	4	1	1	0	3	4	1	1	5	5	5	5	5	5	5	5	5	5	5	5	5	5	5	5	5	5	5	5	5	1
2	44	3	1	2	2	4	2	0	3	4	2	2	3	4	3	4	4	3	4	3	3	3	3	4	4	4	4	1	4	4	4	4	4	2
2	43	1	1	2	2	2	2	0	4	4	2	3	1	2	1	1	1	1	1	1	1	1	4	2	2	2	2	1	1	3	1	2	1	2
2	44	1	1	3	2	2	2	0	4	4	1	3	1	2	3	4	3	1	2	4	3	4	5	4	4	4	4	5	5	4	3	4	3	1
2	40	1	1	3	2	3	2	0	5	5	1	3	1	2	3	1	2	3	4	2	2	3	5	2	2	2	2	2	2	2	2	2	1	1
2	42	3	1	3	2	2	2	0	5	5	1	2	3	2	2	1	3	1	1	3	1	2	5	1	3	2	1	2	1	2	4	4	4	1
2	44	3	1	2	2	2	2	0	5	5	1	2	2	1	3	2	2	1	2	2	2	2	5	1	2	1	2	1	2	1	1	2	1	1
2	44	3	1	2	2	3	2	0	5	5	1	3	1	2	3	2	2	1	2	3	2	2	5	1	2	1	1	1	2	1	1	1	1	1
2	40	3	1	2	2	3	2	0	5	5	1	2	3	2	1	2	3	1	2	3	1	2	3	1	2	1	1	1	2	1	1	1	2	1
2	36	2	1	2	2	2	1	0	3	5	1	1	1	3	3	3	3	4	4	4	4	4	4	1	2	1	2	3	4	5	4	3	3	3
2	44	3	1	2	2	3	2	0	5	5	1	2	3	1	2	3	1	1	3	1	2	2	4	1	2	1	2	1	2	1	2	1	2	1
1	44	1	2	4	3	2	3	0	5	3	1	1	5	5	5	5	5	5	5	5	5	5	5	5	5	5	5	5	5	5	5	5	5	5
1	32	1	1	2	4	1	2	0	4	4	1	5	5	5	5	5	5	1	3	3	4	4	2	5	5	5	5	5	5	5	5	5	5	4
1	49	1	2	4	1	4	3	1	5	5	1	1	5	5	5	5	5	2	5	5	5	5	5	5	5	5	5	5	5	5	5	5	5	4
1	48	4	1	3	3	4	3	1	4	4	2	2	2	3	3	3	3	4	4	5	5	5	1	1	1	1	1	1	1	1	1	1	1	5
2	39	1	1	3	3	2	1	0	3	4	1	1	4	4	4	3	3	4	4	3	3	3	3	2	4	4	4	4	4	4	4	4	5	2
2	36	2	1	2	2	1	1	0	5	5	1	1	4	4	4	4	4	5	3	3	5	3	4	2	4	4	4	4	4	4	2	4	4	2
2	40	3	1	2	2	2	1	0	3	4	2	3	3	3	3	3	3	3	4	3	3	2	3	4	4	4	5	3	3	2	1	4	4	3
2	42	1	1	3	2	2	1	0	3	4	3	3	2	3	1	3	3	2	3	3	4	1	3	1	2	3	3	2	2	5	5	4	3	2
2	38	1	1	2	2	2	1	0	3	4	3	3	3	2	1	3	4	2	3	3	1	3	4	2	2	2	3	1	3	5	3	5	3	2
2	37	1	1	2	2	1	3	0	3	4	1	1	4	4	4	4	5	4	4	3	3	5	4	4	4	4	5	3	3	1	3	5	3	2
1	33	1	1	1	2	2	1	0	4	5	1	5	5	3	4	4	3	1	1	1	5	5	5	1	1	1	1	1	1	1	1	1	1	3
1	49	4	2	4	4	3	3	1	1	1	1	1	1	1	1	1	1	1	1	1	1	1	1	1	1	1	1	1	1	1	1	1	1	5
1	56	1	2	4	3	4	3	1	5	5	5	5	5	5	5	5	5	5	5	5	5	5	5	5	5	5	5	5	5	5	5	5	5	1
2	38	1	1	1	2	2	2	1	5	5	4	4	4	4	4	4	4	4	4	4	4	4	5	4	4	4	4	4	4	4	4	4	4	3
1	38	1	1	2	5	2	3	0	3	4	2	1	2	2	2	2	2	3	2	2	3	2	4	2	1	1	2	2	2	2	2	1	1	3
1	9	2	1	2	4	2	3	0	3	5	1	1	3	3	3	3	1	1	3	2	2	2	3	3	4	5	4	3	3	3	3	5	3	3
2	39	1	1	2	2	2	1	0	3	4	1	1	3	3	3	3	3	3	4	2	3	2	3	2	4	4	4	3	4	5	3	5	3	2
2	40	3	1	2	2	3	2	0	3	3	1	1	2	2	3	3	3	3	4	2	3	1	3	1	1	2	2	2	2	2	1	4	5	1
2	35	1	1	2	2	1	1	0	3	4	1	1	3	4	4	4	4	1	3	2	3	1	3	1	2	2	3	3	2	3	5	5	4	2
2	44	1	1	3	3	3	2	0	4	4	2	2	4	3	3	5	5	3	3	2	1	1	3	1	2	2	2	1	2	4	4	3	4	3
2	39	1	1	2	2	2	1	0	3	4	3	2	4	4	5	5	5	3	4	2	1	1	3	4	4	3	5	1	2	2	4	4	4	2
1	28	2	1	2	5	2	3	0	4	4	3	4	4	4	3	5	4	3	4	3	3	4	5	3	3	4	4	3	3	2	4	3	4	3
1	34	1	1	2	5	3	3	0	4	4	1	1	4	4	4	5	4	2	4	2	2	3	4	1	2	2	2	2	2	2	2	2	2	3
1	37	2	1	3	5	4	3	0	3	3	2	1	3	3	5	4	3	3	4	3	2	2	3	2	2	4	3	2	1	2	1	3	3	3
1	36	1	1	3	3	2	3	1	3	3	1	1	5	5	5	5	5	1	5	5	4	5	5	5	5	5	5	5	5	5	5	4	3	4
1	48	4	1	4	1	4	1	1	2	2	1	2	4	2	3	4	2	1	2	3	4	3	1	2	2	3	3	4	4	3	3	3	4	5
1	53	3	2	4	4	3	2	1	5	3	1	2	2	4	3	3	4	1	1	1	3	4	4	1	4	5	3	3	3	3	4	4	4	5
1	45	2	1	3	3	2	1	0	5	5	1	1	1	2	3	4	4	2	3	4	3	4	3	1	5	5	5	3	3	4	3	4	3	5
1	53	1	2	4	1	2	1	1	2	1	1	2	3	4	2	3	4	1	3	3	3	3	4	1	2	3	3	2	3	2	3	2	3	3
1	61	1	2	4	1	4	3	1	5	4	3	3	3	3	3	3	3	3	3	3	3	3	5	4	4	4	4	4	4	4	4	3	3	2
1	30	2	1	1	4	1	2	0	3	3	3	3	3	3	3	3	3	3	3	3	3	3	4	3	3	3	3	3	3	3	3	3	3	3
1	62	1	1	3	2	4	2	0	4	4	2	2	2	2	2	2	2	2	2	2	2	2	4	2	2	2	2	2	2	2	2	2	2	1
1	35	1	1	2	3	2	2	1	4	4	3	3	3	3	3	3	3	1	2	3	3	3	5	1	2	2	1	1	2	2	2	3	3	2
1	44	1	2	2	4	4	3	0	5	5	1	3	3	3	3	3	3	1	4	4	4	4	4	3	3	3	3	3	3	3	3	2	2	4
1	55	1	2	3	2	3	3	0	3	4	5	4	5	5	5	5	5	5	5	5	5	5	5	5	5	5	5	5	5	5	5	5	5	4
1	41	1	1	3	4	3	3	0	4	3	5	5	5	5	5	5	5	5	5	5	5	5	5	5	5	5	5	5	5	5	5	5	5	4
1	30	1	1	1	4	1	1	0	5	5	1	5	5	5	5	5	5	5	5	5	5	5	3	5	5	5	5	5	5	5	5	5	5	1
1	58	3	2	4	2	4	3	0	1	1	1	1	1	1	1	1	1	1	1	1	1	1	1	1	1	1	1	1	1	1	1	1	1	5
1	41	1	1	3	4	3	3	1	5	5	1	1	3	3	3	3	3	5	5	5	5	5	5	5	4	5	5	5	5	5	5	5	5	5
1	38	1	1	1	5	4	3	0	4	4	1	1	4	5	5	5	4	3	2	1	4	4	3	3	3	4	5	5	3	3	4	5	2	2
1	27	2	1	2	2	2	2	1	4	4	2	2	2	2	2	2	2	3	3	3	3	3	4	2	2	2	2	2	2	2	2	2	2	1
2	35	1	1	2	2	1	1	0	5	5	1	1	5	5	4	5	3	4	4	2	3	1	4	3	4	4	4	4	4	5	2	5	5	1
2	36	1	1	2	4	1	2	0	4	4	2	1	3	4	3	4	4	3	4	2	3	1	3	3	4	4	4	2	3	1	4	5	3	1
2	37	3	1	2	2	1	2	0	3	4	2	1	3	3	3	2	4	2	3	2	3	1	3	1	2	2	3	5	1	5	3	4	3	2
2	38	2	1	2	3	1	1	0	4	5	1	1	4	4	5	4	4	4	4	2	2	1	4	3	4	4	4	4	3	5	5	5	3	1
2	39	1	1	2	2	2	3	0	3	4	1	1	2	2	2	2	4	3	4	2	3	2	3	4	4	4	4	4	4	3	3	4	3	2
2	40	3	1	3	2	2	2	0	3	3	1	1	2	2	3	3	3	3	3	2	1	1	2	2	3	3	3	1	1	1	1	5	2	3
2	41	1	1	3	3	2	2	0	3	4	1	1	2	2	3	3	3	4	4	4	3	2	3	3	4	4	4	2	3	3	1	4	1	2
2	42	1	1	2	2	2	1	0	3	4	1	1	2	2	3	5	4	3	3	3	2	1	3	4	3	3	4	1	3	5	2	3	2	2
2	43	1	1	2	3	2	2	0	3	4	2	1	3	3	3	3	3	3	4	3	1	1	3	3	4	4	4	3	3	3	3	4	3	2
2	45	3	1	2	2	3	1	0	3	4	2	2	3	3	3	3	3	2	3	2	2	2	3	5	3	3	3	4	2	4	2	5	2	2
1	35	2	1	1	3	2	1	1	2	2	4	4	4	4	4	3	3	3	3	3	3	3	3	1	5	5	5	5	5	5	5	5	5	3
1	54	1	1	4	1	4	3	1	5	5	1	1	5	5	5	5	5	1	1	5	5	5	5	5	5	5	5	5	5	5	5	5	5	2
1	49	4	1	3	4	3	3	0	4	5	1	1	5	5	5	5	5	5	5	5	5	5	5	5	5	5	5	5	5	5	5	5	5	5
1	44	3	2	3	1	3	1	1	5	5	5	5	5	5	5	5	5	1	1	5	5	5	4	4	4	4	4	4	4	4	5	5	5	1
1	28	2	1	2	3	1	2	0	3	4	1	1	5	5	5	5	5	5	5	5	5	5	4	4	5	5	5	5	5	5	5	5	5	2
1	28	2	1	2	3	1	2	0	5	5	3	3	5	5	5	5	5	2	5	5	4	4	4	5	5	5	5	5	5	5	5	5	5	2
1	29	2	1	2	4	1	2	0	2	4	3	4	4	4	4	3	3	1	3	3	3	3	4	3	3	3	3	3	4	4	5	5	5	1
1	31	1	1	2	3	2	3	0	4	4	2	3	4	4	4	4	4	5	5	5	5	5	4	5	4	2	3	3	4	4	4	4	4	5
1	30	2	1	2	2	1	2	0	2	4	3	3	4	4	3	4	4	2	4	4	4	4	3	5	5	5	5	5	5	5	5	5	5	5
1	33	2	1	2	2	4	3	0	5	3	3	4	4	4	4	4	4	5	5	5	5	5	5	5	5	5	5	5	5	5	5	5	5	5
1	32	2	1	2	3	1	3	0	2	5	3	3	3	3	3	3	3	2	1	3	3	3	4	3	3	3	3	3	3	3	3	3	3	4
1	44	3	1	3	4	3	2	0	3	5	1	1	1	1	1	1	1	1	1	1	1	1	5	1	1	1	1	1	1	1	1	1	1	5
1	59	1	1	4	1	4	3	1	3	4	2	3	4	4	4	4	4	4	4	4	5	4	5	2	3	4	4	5	5	3	2	2	3	3
1	29	2	1	2	4	1	3	0	5	5	1	5	5	5	5	5	5	1	5	5	5	5	5	1	1	5	5	5	5	5	5	5	5	1
1	32	1	1	1	2	1	3	0	5	3	2	2	5	4	4	3	2	2	2	3	4	5	4	1	1	3	3	3	4	4	5	5	5	4
1	33	2	1	3	4	1	3	0	5	5	1	1	3	3	4	4	4	1	4	4	5	5	1	1	1	5	5	5	5	5	5	5	5	2
1	38	4	1	2	3	1	1	0	1	1	2	3	4	4	5	5	4	3	3	4	4	4	5	1	4	5	5	5	4	5	4	5	4	5
1	29	2	1	2	3	1	1	0	5	4	1	3	4	4	5	5	5	1	1	5	5	5	2	1	2	3	5	4	4	5	5	5	5	3
2	33	4	1	4	1	2	1	0	5	3	1	3	3	3	3	3	3	1	3	3	4	4	5	5	5	3	3	4	4	5	5	4	4	2
2	42	2	1	3	2	3	3	0	4	3	1	1	1	1	1	1	1	5	5	5	5	5	2	5	5	5	5	5	5	5	3	3	4	3
2	30	2	2	3	3	1	2	0	4	5	4	4	4	4	4	4	4	5	4	2	1	3	5	4	4	5	2	2	5	5	5	5	5	3
2	59	4	2	4	1	4	1	0	5	4	1	1	1	1	1	1	1	1	1	1	1	1	3	5	5	4	4	3	5	5	5	5	5	4
1	47	2	1	3	3	2	2	0	5	4	2	1	3	3	4	5	5	1	5	4	5	5	4	5	4	4	5	4	5	4	5	4	5	3
2	44	1	2	4	4	3	2	0	5	3	3	3	4	4	5	5	4	5	5	3	3	3	5	3	4	5	5	4	4	5	5	5	5	2
1	33	2	1	3	2	1	2	0	2	3	5	4	4	5	5	5	5	5	5	5	5	5	4	5	5	5	5	5	5	5	5	5	5	4
2	54	1	2	4	1	4	3	1	3	3	3	3	3	3	3	3	3	3	3	4	5	5	5	3	3	5	5	5	5	5	5	5	5	1
2	54	4	1	3	3	4	3	0	4	4	1	5	5	5	1	1	1	5	1	1	1	1	4	1	1	1	1	1	1	1	1	1	1	1
2	55	1	2	2	2	4	2	0	3	1	1	1	1	1	1	1	1	1	1	1	1	1	5	1	1	1	1	1	1	1	1	1	1	1
1	47	4	2	4	4	3	2	0	3	5	5	2	2	2	2	2	2	5	2	2	1	1	5	5	1	1	1	1	1	1	1	1	1	3
2	24	2	1	2	5	1	2	0	4	4	4	4	4	3	3	4	4	3	4	3	4	3	3	4	3	4	4	3	4	3	4	5	5	3
2	25	2	1	2	5	1	2	0	5	4	3	1	4	4	3	4	3	3	4	4	5	3	4	4	2	2	3	3	2	3	3	4	4	2
2	27	2	1	2	5	1	2	1	4	4	3	3	4	4	4	4	4	4	4	4	4	3	5	4	4	5	5	5	4	5	4	5	4	2
2	23	2	1	2	3	1	2	0	5	5	2	3	3	3	2	2	2	2	3	4	5	2	5	4	3	4	2	2	5	3	4	4	5	5
1	41	1	1	2	3	2	2	0	1	5	2	2	2	2	3	1	2	1	2	3	4	3	5	1	1	1	1	2	2	3	3	2	1	5
1	29	1	1	2	2	2	2	0	4	5	1	1	3	1	3	1	3	1	2	3	1	1	3	1	2	1	2	1	2	1	2	1	2	1
1	33	1	1	2	2	2	2	0	3	5	1	2	3	4	3	2	1	1	2	1	2	1	4	1	2	1	2	1	2	1	1	2	1	1
1	44	1	1	2	2	2	2	0	4	4	1	2	1	2	1	2	1	1	2	1	2	1	5	1	2	1	2	1	2	1	2	1	2	1
1	54	1	1	2	2	2	2	0	3	4	1	1	1	1	1	1	2	1	2	2	1	2	4	1	2	1	2	1	2	2	1	2	1	1
1	55	1	1	2	2	3	2	0	4	5	1	2	1	2	2	2	1	1	2	1	2	1	3	1	2	1	2	1	2	1	2	1	2	1
1	44	1	1	2	2	3	2	0	3	3	1	2	1	2	1	2	1	1	2	1	2	1	3	1	2	1	2	2	2	2	1	1	1	1
1	44	1	1	2	2	2	2	0	3	3	1	2	1	2	1	2	1	1	2	1	2	1	4	1	2	1	2	1	1	2	1	2	1	1
1	45	1	1	2	2	3	2	0	3	3	1	2	2	1	2	2	1	1	2	1	2	1	3	1	2	1	1	2	1	2	2	1	1	1
1	44	1	1	2	2	3	2	0	3	3	1	1	2	2	3	2	1	3	2	3	1	2	3	1	2	1	2	5	4	3	3	2	5	1
1	44	1	1	2	2	2	2	0	3	3	1	2	1	2	1	2	1	1	2	1	1	2	3	1	2	2	1	2	1	2	1	2	1	1
1	44	1	1	2	2	3	2	0	3	3	1	2	1	2	1	2	1	1	2	1	2	1	3	1	2	1	1	1	1	1	1	1	1	1
1	44	1	1	2	2	3	2	0	3	3	1	2	2	2	2	2	2	2	2	2	2	2	3	2	2	2	2	2	2	2	2	2	2	1
1	44	1	1	2	3	3	2	0	3	2	1	2	2	2	2	2	2	2	2	2	2	1	4	2	2	2	2	2	2	2	2	2	2	1
1	44	1	2	2	2	3	2	0	3	5	1	2	2	2	2	2	2	2	2	2	2	2	5	2	2	2	2	2	2	2	2	2	2	1
2	24	2	1	2	5	1	2	0	3	4	1	1	3	3	2	3	3	4	4	4	4	4	4	4	4	4	4	3	4	4	4	4	4	2
2	40	1	1	2	2	2	1	0	3	3	1	1	2	2	3	3	3	3	4	2	2	1	3	3	2	4	4	4	4	4	4	4	4	2
2	40	1	1	2	2	1	1	0	4	4	1	1	4	4	4	4	4	3	3	3	3	2	3	4	4	4	3	3	4	3	3	4	4	2
2	35	1	1	2	3	1	2	0	3	5	1	1	4	3	4	4	4	4	4	3	3	3	4	4	3	4	4	4	4	4	4	5	4	1
2	39	1	1	2	2	1	1	0	4	4	1	3	3	4	4	4	5	4	4	3	2	1	3	3	4	4	4	4	4	4	4	5	4	1
2	44	1	1	2	2	2	1	0	3	3	2	1	3	3	3	3	3	2	3	2	2	1	3	3	4	4	4	3	3	1	3	5	3	2
1	26	2	1	2	2	1	2	0	3	3	3	2	2	3	1	2	1	1	5	5	5	5	5	2	2	2	2	1	1	3	2	2	2	3
2	38	1	1	2	3	1	1	0	4	4	1	1	3	3	3	3	4	4	4	3	2	2	4	2	2	3	4	4	4	1	3	5	4	2
2	34	1	1	2	2	1	1	0	3	4	1	1	4	4	4	4	4	4	4	2	3	2	4	2	3	4	4	4	4	4	4	5	4	2
2	44	1	1	2	2	2	1	0	3	3	2	1	3	3	3	4	4	3	3	2	2	1	3	3	3	3	3	4	3	4	3	5	4	1
2	31	3	1	2	2	1	1	0	5	4	1	1	5	5	5	5	4	1	1	5	5	5	4	1	1	5	5	5	5	5	5	5	5	1
2	29	2	1	2	2	1	1	0	5	1	1	1	5	5	5	5	5	1	5	5	5	5	5	1	1	5	5	5	5	5	5	5	5	1
2	41	3	1	3	2	2	1	0	3	3	3	3	5	5	5	5	5	5	5	5	5	5	5	5	4	3	2	3	2	4	5	5	5	1
1	25	1	1	2	2	3	2	1	1	2	1	2	2	1	3	1	1	1	3	3	1	2	1	1	1	2	2	1	1	2	1	2	1	1
2	30	1	1	3	1	2	2	1	3	3	1	1	2	2	1	2	3	1	1	2	3	3	1	1	1	2	2	1	1	1	1	2	1	1
2	30	1	1	2	2	2	3	1	4	4	2	2	2	2	2	2	2	2	2	2	2	2	4	2	2	2	2	2	2	2	2	2	2	4
2	33	1	1	3	3	2	2	1	4	4	3	3	2	3	3	2	2	3	3	3	5	4	4	2	2	3	3	3	3	3	3	3	3	4
2	33	1	2	3	2	2	2	1	4	4	3	3	3	2	3	3	2	4	4	3	4	4	4	2	5	5	5	4	4	5	5	4	5	5
2	35	1	1	2	2	2	2	1	5	4	3	3	3	3	3	2	3	3	3	4	4	4	5	4	4	4	4	4	4	4	4	4	4	5
2	40	1	1	3	2	3	2	1	4	4	3	2	3	1	3	3	1	3	2	1	1	3	3	2	1	2	4	4	4	5	5	5	5	5
2	29	1	1	2	3	2	2	0	3	5	5	5	5	5	5	5	5	5	5	5	5	5	5	5	5	5	5	5	4	5	5	4	5	5
2	23	2	2	2	5	1	1	0	4	4	3	2	3	3	3	3	3	3	3	3	3	3	4	2	2	2	2	2	2	2	2	2	2	4
2	30	1	1	2	4	2	2	1	2	2	3	3	3	3	2	3	3	3	3	3	3	2	3	2	2	2	2	2	2	3	3	3	3	5
2	30	1	1	2	2	2	2	1	3	4	2	1	3	1	2	2	2	2	2	2	3	3	1	2	1	3	3	3	3	3	3	3	3	3
2	26	2	1	2	4	2	2	1	1	3	1	3	1	1	3	3	1	1	2	1	2	2	2	1	2	1	2	1	2	1	1	2	1	1
2	33	1	1	3	1	2	2	1	1	4	1	3	3	1	1	2	2	1	1	1	2	2	1	2	1	2	1	2	1	1	1	1	2	1
2	40	1	1	3	2	4	3	0	1	3	2	1	3	1	1	2	2	1	2	2	2	3	3	1	2	1	1	1	2	2	1	1	1	2
